# Supplementary material for: Time series gene expression profiling and temporal regulatory pathway analysis of BMP6 induced osteoblast differentiation and mineralization
Source: BMC Syst Biol. 2011 May 23;5:82. doi: 10.1186/1752-0509-5-82 (PMC3126716; doi:10.1186/1752-0509-5-82)
Supplement: Additional file 5 — the input pathway expression data, i.e. standardized fold changes, used by KEGGanim web tool to generated the KEGG Pathway plots in Figure 3. [file 1752-0509-5-82-S5.TXT]

GeneSymbol	8h	24h	96h	10d
DKK1	7.846650234	1.569626245	17.39179402	15.27816952
PGF	18	8.924177821	7.956867959	7.132584352
CCL2	-14.66029905	-14.67347164	-16.08335382	-5.230367727
ID1	18	0.783646523	2.003060929	0.765301723
FGFR3	10.3885263	6.683482493	8.175900493	8.492510685
ID3	18	0.479405286	1.541540219	1.684862332
TNFRSF11B	-16.43603896	-13.16883687	0.100377338	-5.342946532
SPP1	0.290055899	-1.003349618	5.134044052	11.78054163
GHR	1.903844518	5.141807701	5.403763577	9.041705629
SOCS2	2.928254429	2.864569711	6.452090282	8.869297383
IBSP	0.811792278	2.194336564	2.827807202	9.20507314
CD36	0.889790597	-0.471015928	2.267482547	9.285806245
ID4	17.02540119	0.825952957	2.045255308	1.994435459
MEF2C	1.748743269	4.245812162	4.463009207	7.280765447
IGF1	4.17199549	0.625954759	10.03425843	4.720186045
FZD8	8.170894413	3.04396034	4.300863882	4.671895077
IGFBP3	0.012854836	-3.496652065	1.900690738	-9.003637734
SMAD7	9.520192355	2.196953728	6.952540808	3.763963647
FZD1	7.148108444	8.728994028	8.595776489	3.250525006
SMAD6	12.210993	2.839609192	4.663629391	2.107406899
SIAH1	6.441845405	1.633173488	3.571564227	4.452296472
MAP3K5	6.14037755	9.478428036	5.255717129	2.958215335
CAV1	-2.294279353	-5.1735726	-1.945196595	-5.263225976
BMPR2	4.670376856	5.27959908	4.532389776	2.425155572
ITGA7	-1.074791842	-1.057213447	-1.932856839	-4.879972879
CD44	0.324932774	-2.774057697	2.260523621	-5.4766048
ID2	18	-0.900888003	1.117308617	-3.282165894
LEF1	1.146839657	2.816483369	1.554468451	4.182506508
PERP	-1.876514421	-3.534014778	0.650600009	-3.965366748
CCL26	10.17277454	13.10740661	-0.990947387	-1.260626762
SOCS5	-4.681371046	-2.614988753	-1.795642704	-2.721617126
MRAS	5.126096218	2.251151881	2.248554856	2.311095551
FNDC1	0.477556033	-2.899605779	0.265197172	5.618468253
SERPINE1	-2.083014459	-5.321317126	-2.0591136	-3.024388166
FGFR2	1.58824006	-0.081468281	-0.35544261	4.638430616
ARHGAP5	1.071152812	4.465911638	2.580857624	3.413841598
BAX	2.126229914	0.941201628	7.063270915	2.79563551
CXCL12	0.429532781	2.500888959	-2.086266628	-5.584681293
SFRP4	-3.415179835	2.757234389	0.057565934	-4.143374023
KITLG	2.464392464	3.299023808	4.956491379	2.352992497
CAV2	-0.920937111	-5.446244916	0.876533022	-3.174310504
ITGA4	-0.022733102	1.729895754	3.232548858	3.657271206
THBS3	0.248352684	0.011632433	-1.73220696	-4.13950631
SPRY2	0.11279706	5.474196332	4.731820842	2.393507933
DUSP10	1.256251153	2.929039477	2.085587116	2.798761851
CBLB	3.690772721	-0.770558964	2.761589788	2.174721305
IL13RA1	1.433817657	0.806814302	5.37758151	2.665139946
NGFB	-1.678935596	-5.330880641	1.329036122	-2.763572028
IL6ST	-0.723855689	7.774298031	3.579089489	2.253008934
SESN3	3.587282633	1.267289919	2.116070438	2.188598878
TNC	1.239363406	1.702238395	1.093809522	2.916457753
PMAIP1	-2.691151618	-0.570374668	-0.414429239	4.280649736
PIK3R1	0.326761901	2.624938776	-0.251063696	3.282156098
SDC1	0.085168945	0.915536856	0.824722152	3.594460159
COL4A1	-0.032592937	-0.754530097	2.352801487	-3.920651025
PIK3R3	-0.832821171	-0.529731802	-0.886167082	4.47726196
IL21R	5.681457006	3.689172634	0.402992343	0.346385989
RRAS2	-0.32889775	-3.783773681	4.155864198	-3.6124175
COL11A1	1.429910608	1.03530455	3.218099805	2.25525875
IL6	5.915997267	0.787280792	-6.266870598	-5.318584948
FGF2	1.864424966	1.354666896	2.53572705	1.968261059
TNFSF10	-6.140960828	0.133447255	-1.096717962	-0.716879998
DDIT3	1.044526171	-5.111963216	-1.803477428	3.198004384
PRICKLE1	-3.562983853	4.869782673	1.371696718	3.587969165
TP53I3	0.007778369	0.265967853	0.630646926	3.396672515
ITGA6	0.459641129	0.685620709	0.620903959	2.683758666
COL4A2	-0.320485205	-1.292343923	1.943617558	-3.098528935
BMP4	-6.938285455	2.732485465	-2.159146397	-0.370800464
ITGA11	-0.29255039	-0.221746116	1.132076603	-3.402088795
ITGA3	-0.845206846	-1.288310292	-1.425980307	-2.273674424
TGFB1	1.93253898	1.342525936	1.9438088	1.84415928
IL1R1	3.349769309	0.332252429	2.783802029	1.014127851
PDGFD	-1.367701772	0.877380087	0.317672649	3.556854273
MAP4K3	1.969185873	1.030106015	1.407654528	1.595511885
MAP3K7IP2	0.487556775	1.554806469	3.55117062	1.864402914
MYLK	-0.506159815	-1.717687809	2.4966898	3.347919174
KRAS	1.129760202	1.313677197	3.812660455	1.564681259
SDC4	-7.320394418	-3.972089444	-2.597257397	1.306716366
CCND3	0.174244282	0.39865621	1.552402593	2.671821043
SOS2	0.722088009	3.056332834	2.341819939	1.570392009
STAT1	-1.210536701	-2.84250277	-0.468015567	-1.969063732
TSLP	-6.920562616	-2.3234986	-1.421024429	0.674745249
CD14	-0.151789947	-3.423710881	-2.222616923	-1.749850343
LIFR	-2.413488204	2.104486765	2.970503742	2.839131277
SPRED1	-0.3544564	2.657465844	2.181185165	1.910523495
PDGFRA	-2.370475679	-1.636740972	0.346952422	-1.686827305
CTNNB1	0.787205085	1.806019211	2.253561595	1.828957823
GSK3B	-1.77939431	3.85263851	1.116433539	2.334512023
HGF	0.085793772	0.976827322	1.639522371	-2.93700195
TGFB2	-7.241100808	1.19508203	4.143261024	-0.399853414
WNT16	1.530425808	1.409570717	4.332072444	1.023950432
LAMA4	-0.653717313	0.50137491	2.693738891	2.384527691
BMP2	0.748224007	0.383826437	4.221971738	1.578345735
TSC2	-1.002031903	3.487823912	2.829944941	2.108918228
IL15	-3.601525413	-1.333965275	1.402330239	-0.860644311
LAMA2	0.146935365	1.457213394	2.195848262	1.988055244
RPS6KA3	-1.213072573	1.555716182	1.36507837	2.628615525
SMAD9	2.091554487	2.875363452	3.099728662	0.569881718
CCNG2	-0.6946335	0.771173693	3.751039346	1.810345
DUSP4	-0.317976384	3.056240282	5.098588626	0.99738227
TBL1X	0.536190222	2.876738591	2.647172219	1.191010895
TBL1XR1	-0.255601988	1.846039856	2.079584228	1.812403439
JUN	-0.629757523	-0.301194145	-2.596972201	-1.695457887
PPP3R1	0.937355853	4.027201503	0.555010254	1.123394064
COL6A1	-0.096580497	-1.093134029	0.665311463	-2.120222368
FZD2	-6.228433331	-2.19991469	3.746980942	0.168464236
CSNK1A1	0.580760142	1.108887047	1.55747602	1.551429679
HSPG2	0.324866655	0.822576629	1.788298316	1.775765113
SMAD5	-0.001859871	2.024490127	1.983598002	1.499253408
IL26	-3.649288549	2.036937842	-6.077746741	-0.110510034
TNFRSF12A	-0.321724266	-3.952292227	1.808996605	-1.630799911
APC	0.377556074	1.573275018	1.461843034	1.485920965
CDKN1A	1.329410252	4.231176384	-1.578788225	1.016759857
SESN2	0.275057719	-1.15123539	-1.639743866	2.074319376
JAK2	2.027861315	5.512327948	1.753382841	-0.172758777
CXCL6	1.790471079	4.312601533	-0.594455141	0.749163107
FLNB	1.818776886	-1.2942808	2.24684441	1.292504245
ACVR2A	0.113760762	-0.412348307	0.156856706	2.024338977
CAPN2	-1.002289469	-2.069572007	-0.490240002	-1.04710132
PAK1	-0.247380368	1.410998426	-0.001857701	1.970582304
MET	1.403042253	2.031276688	3.42638034	0.373787383
MAX	-0.737444808	-1.625733514	-0.405614732	-1.222561828
RAPGEF2	0.657168341	1.473472116	1.066756946	1.135460033
CDC2	-0.220186935	-0.187546147	2.463991569	1.780499629
CACNA1A	0.411299683	-0.226566704	-1.448298478	-1.854668988
INHBE	0.577571522	5.016483894	1.299466844	0.315424226
TCF7L2	1.213294247	1.714935093	0.484719295	0.894437622
ACTN1	-0.282281947	-2.673664965	1.017134519	-1.188385747
AKT3	0.494006917	3.270926511	2.894254075	0.494036424
IFNGR1	0.429547214	0.49353639	-0.618170598	1.495192787
PLCB4	-1.45531645	-0.316537765	3.671687293	1.756566379
GADD45A	-0.25487196	-6.219694312	0.218804712	-0.748192562
MAPK8IP3	0.153350488	-2.350219867	-0.407142422	-1.26900831
SMURF2	1.408140718	-1.777181457	3.595119852	-2.814263655
CXCL1	0.252445464	-2.618699158	-4.389449148	-0.677491944
FZD7	4.131210689	1.926685385	1.448827899	-0.916909319
SHC1	-0.220896812	-2.26495031	0.396168034	2.19954284
SMURF1	0.172386845	1.269017127	0.726946891	1.219601145
TGFBR1	-0.525823965	2.479308053	3.874513675	0.643940337
ILK	-1.224756724	-2.073975665	0.450146308	-0.600387468
SFRP1	-0.329328538	1.609564536	1.054832881	1.089521103
PLA2G6	-0.354342426	0.288507799	-1.964160744	-1.127571688
SP1	0.182488004	2.204217843	0.997708713	0.835409089
ZAK	0.328748738	-0.937809692	-0.895789659	-1.315339482
TP53	-0.806136324	-0.912508183	0.712962546	1.928494316
ITGA5	-0.395610022	2.435373584	-0.556657155	-1.676733908
NFAT5	-0.495112142	0.926729005	0.809932769	1.22812094
MAP3K2	1.931222423	0.698614653	-1.318054469	0.632936894
ATM	-0.321277669	3.697844228	1.765220787	0.55724309
CAMK2D	-0.75637524	-0.260140062	0.790107303	1.564446476
DAAM1	-1.134992694	-0.471395458	-1.141348291	-0.684305528
PDPK1	0.197976996	-0.999136913	-0.503092154	-1.247730125
RCHY1	-0.537816908	0.85823976	0.627434147	1.312939686
CBL	-0.016964369	1.176796073	0.265884702	1.113311436
TNFRSF19	-7.457432533	-2.971650073	6.08761811	4.006409277
MAP3K7	0.470120998	-1.800084756	3.406950627	0.76281409
RRAS	-0.202010357	0.526303372	0.892128222	-1.370466449
PAK2	-0.004856262	2.150008492	0.784557501	0.796116672
COL6A3	-0.004722665	0.737766395	-0.279888161	-1.333693228
CDKN2B	0.935886532	0.64686759	-0.374384826	0.711100862
STEAP3	-0.51359029	-1.017693947	-0.819168766	-0.658936802
DAG1	-0.233659666	0.213529484	-0.067941369	-1.149624643
INHBA	4.827245023	-1.244670946	3.940148885	-1.423187766
FST	-2.268830089	-2.841285272	1.591477794	-0.034001572
TAOK1	0.593664615	1.784813327	1.732558026	0.134886666
MAPK1	0.827261598	1.059171758	1.231286874	0.457660986
SHC4	-0.217573707	1.874717864	1.365775887	0.672891039
ITGA8	0.123622935	3.446051299	2.926382735	-0.103616341
CCND2	-0.819140463	1.767708006	-0.159923768	1.160882999
CDK2	0.156430391	0.323135394	1.051620907	0.905286887
CCND1	-2.128788463	-0.74702049	1.295052346	-0.200280868
FYN	-0.080874701	-0.066899042	0.724491935	1.03394178
LAMB2	-0.019944824	-0.313262299	0.060022674	-1.021194003
SOCS3	-0.024611764	2.658760506	0.913988936	0.371002313
TNFRSF10D	-1.713311827	-0.071214409	3.665135429	1.255692887
PLCB1	-0.509824588	1.143614729	-0.858138606	1.265272014
SMAD1	0.46936476	-0.170431659	0.537960423	0.868454164
BDNF	-1.044642855	-2.022204457	-0.441182378	-0.247785119
MAP3K4	2.37890507	-1.438330529	0.572307381	0.246020405
MAPK14	-0.348016802	0.068280878	2.871464609	0.654880373
PIAS2	0.112386673	0.480049488	0.277492643	0.893255263
INHBB	0.226947516	1.158340163	0.881008326	0.605333371
GDF5	-2.33463135	-0.211213298	0.267152561	-0.038058959
COL6A2	0.252642084	2.179791366	0.270574416	-1.408024593
TNFRSF10B	-0.167170924	-1.642079763	1.553592733	0.943448024
COL5A2	0.101964601	1.011136367	0.908232155	0.582377469
GNG12	0.187688573	0.691517615	1.563596645	-1.436371567
COL3A1	-0.306319084	1.519737593	0.656174141	0.786871839
PPP1CB	1.163978317	-2.173455115	2.163555832	0.471032591
PPP1CA	-0.257573748	-0.162567961	1.410733143	0.939341968
FGF1	-0.658310408	-0.383071737	0.783994442	-0.673913261
ACVR1B	-0.149347851	-0.323964106	-0.649312524	-0.754282379
FLNC	2.427517727	-3.152650526	-0.842104585	-1.211539795
FAS	-0.096176429	-1.413702178	-0.039918687	1.120624178
DCN	0.792786185	-3.724318458	3.618582704	-1.001312061
WNT5B	-1.9649179	-0.852762776	2.616362344	-0.253304958
PTK2	0.416336978	-0.277891149	1.802021249	0.3740246
CSNK2A1	-1.143519555	-0.038511061	1.377880349	1.102469544
PPP1R12A	1.84296413	0.138513959	0.962739611	-0.15659021
STMN1	-0.305802406	-0.626297046	1.695423444	0.811400159
LRP6	-0.257016696	0.454395673	1.519766872	0.575795825
PARVB	-0.546506328	0.947553064	0.720671646	0.809474022
FGFR4	0.00645396	-0.604531162	-0.77860784	-0.586606621
VEGFC	5.515581046	-0.131344116	5.548489134	-2.531855587
PPARD	0.051416042	-2.715232675	0.589467418	-0.457818755
PDGFB	0.112003693	-1.237743734	-0.439504357	-0.559645543
ACTG1	-0.288396528	2.06679021	-0.345973888	0.583404249
IFNGR2	-1.373915445	2.485262148	0.046344186	0.929550783
PTPN11	-0.125688956	1.355857002	0.83768204	0.474728372
STAT3	-0.589325519	0.529068126	2.158503085	0.541923318
PRKY	-0.088809004	2.304094648	0.706650404	0.285990296
THBS2	0.07119514	-1.544959326	-0.358564075	-0.431761867
MAPT	0.235112874	-0.971538842	-0.703297951	-0.602809485
VEGFA	-3.135645752	-0.698704669	1.484002473	1.5651559
MAP2K3	-0.268557477	2.320128651	0.091464602	0.473354778
MAP2K6	-0.500226385	-0.27094998	-0.127701509	1.033054505
CTBP2	0.246339416	0.950504522	0.291617426	0.260754983
PPP2R1B	0.031646336	0.454974222	0.192437383	0.589583146
PIAS3	-0.901807056	-1.294909549	1.8172078	-0.243784459
OSMR	-3.396878241	3.678190614	2.291238086	0.962103028
CDK6	0.079885266	2.401107036	0.872949247	0.051114219
CACNA1G	-0.107182876	-0.082816232	-1.131280301	-0.47432917
RHOA	-0.029801769	-0.619487968	0.88635048	-0.693508679
IFNAR1	-0.394608279	1.257993851	-0.124720179	0.621819665
SMAD3	-3.414910384	1.413880479	-1.076534059	0.770305111
PPP3CC	-0.078684355	-1.739396177	2.205596271	-0.699251984
BCL2L1	-0.509244672	-1.181173433	-0.231661525	-0.094448762
RPS6KA2	-0.404273435	0.284931232	1.369980524	0.47828369
VCL	-0.777049435	-0.737452418	1.209037894	-0.254460304
THBS1	-4.669277551	-2.295584435	4.320815679	1.132752355
CCNB1	0.584577261	-0.186176407	1.023078495	0.356775843
LAMC1	-0.037354437	-0.518703824	0.304712117	-0.614002488
SDC2	0.714794495	0.740159126	2.226186593	-0.192716233
NLK	0.323562188	1.39660299	0.26766269	0.176958538
PLA2G4A	-0.45912496	0.375266585	0.767285031	0.614297278
BAI1	0.080419843	-0.818462136	-0.657184454	-0.372186634
TNFSF4	-0.053937997	1.748735575	-0.743389116	0.346038603
CCL7	-0.459538207	-0.754175792	-1.378363833	-0.021135191
MYC	-3.218650537	-4.725964168	0.641732552	2.670901002
NFATC1	-0.157843707	-1.078642569	-0.04884005	-0.308669562
CACNB1	0.048420672	0.184945859	-0.866113634	-0.469385588
MKNK2	-2.034042823	0.481532731	-0.615487832	1.221488058
ERBB2	-0.289504711	-0.400983988	0.081214468	-0.334608019
SFN	-0.042432921	-0.376250757	-1.054411943	-0.255935626
CCNB2	-0.565851186	-0.466212825	2.546254903	0.447088481
CHEK1	0.013262938	-0.011861549	0.430628735	0.49067429
IKBKB	-0.678341602	-0.405631324	1.645128464	0.589289537
TGFBR2	-2.616364705	2.320152385	3.387485294	-0.40369272
FGFR1	-1.213810242	-1.342988433	0.925909112	0.100452877
CCL5	0.070508684	0.975434829	-1.126989832	-0.566262083
LRP5	0.52929869	-0.364842618	2.987502981	-0.210957322
MAPK8	-0.0128421	1.539483244	-0.398272797	0.281554539
LEPR	-0.238218033	5.210145797	7.611974083	-1.677574384
ZYX	-0.89507709	1.475099544	1.706668145	-0.49115023
DUSP2	0.765631982	-0.067857813	0.112440259	0.154695385
BIRC4	-0.007661285	1.266635193	-1.028884058	0.502198198
PSEN1	-0.878480928	0.004615565	1.187159339	0.639537537
MAP3K3	0.039720213	0.306587058	0.933904936	0.28070255
ITGB5	0.216552428	1.465788127	-0.717655849	0.216745187
LIF	-0.148229207	-1.214037473	-0.140223467	-0.180132016
DUSP6	-6.367983421	1.119940129	-0.642369997	1.6508812
SMAD2	0.024449978	0.011321713	0.043712308	0.387108299
JAK1	0.34275364	-0.389174153	1.895079408	-0.039990672
PPP2R2C	0.025923164	-0.505106639	-0.031670894	-0.354140251
IL8	1.955380995	-2.557628515	-6.706152592	-0.007038164
DVL2	0.164470987	0.019858033	0.387008328	0.266266556
MDM2	-0.162371607	0.266215438	-0.917084841	0.540619118
MAPK7	-0.193531724	-0.838075904	0.454604773	-0.148078722
LAMB1	-1.213255324	-0.553513878	1.649273747	0.708265558
CACNG5	-0.016637392	-0.373719075	-0.042197123	-0.310974588
ITGB4	0.031112829	-0.031045304	-0.241547709	-0.388535752
STK4	-0.34801215	0.37082578	-0.177872016	0.476131026
FGF18	0.164515317	-0.322209498	-0.366734183	-0.343892886
HMMR	0.361723443	0.069551576	-0.012524205	0.335126686
MAPKAPK2	0.170473023	-0.652424887	0.126575629	-0.367812209
BBC3	0.047207166	-0.787430537	-0.03401053	-0.26859789
LTBP1	0.488791149	0.313666607	0.917103149	-1.038527953
CACNA1H	-0.28178153	-0.122576063	1.045255886	-0.426711772
COL1A2	-0.041746225	0.937673825	-0.449494577	0.312381016
RAC2	-0.453686458	-0.529325624	0.227591989	-0.122942152
MAP3K1	-0.124283977	0.313452757	-0.092817031	0.334906612
SOCS1	0.220619928	-0.340902476	0.740953518	0.244223798
ATR	-0.021357198	0.628724741	0.406787033	0.190575929
BID	-3.286065798	-3.38023452	-0.982087157	1.931652275
E2F4	-0.227829302	0.540083463	-2.008618471	-0.023685113
CDKN2A	-0.236803433	-0.201331464	-0.523923567	0.59163384
MAPKAPK3	-0.079790634	-0.988803769	0.525895961	-0.242379861
WNT5A	-2.397526351	-0.097009588	2.531164613	0.804466007
STAT4	-1.381173987	1.658572062	-0.515607287	0.072214482
FZD6	-0.33659342	2.412357526	0.620858202	-0.624917793
GADD45B	5.856496035	-5.304065029	3.898419134	-1.965455775
CD40	0.196012016	-0.356102097	0.251881663	0.270633644
CAMK2G	-1.206152514	0.208319151	0.198756098	0.17727002
STAT2	-0.525191927	0.860968602	-0.001002658	0.404778407
CCL8	-0.124696372	-0.207245602	0.470694355	-0.348509239
STAT6	-0.130952856	-0.892478081	0.257437934	-0.047735173
ZMAT3	-0.086384562	0.025917688	0.809197759	0.087263646
RAC1	-0.436770121	0.039661017	0.748774154	-0.246108665
LAMB3	1.304079032	-1.114671488	-0.781839687	0.039470003
SPRED2	-0.688913933	1.171290129	0.264739822	0.302209605
AXIN2	-0.002851957	1.217532421	-1.424176871	0.317776591
IL5RA	0.151768645	0.20942245	0.248614117	0.14691788
NTRK2	0.035787779	0.36691685	-0.013644116	-0.375478479
NFATC3	-0.151416215	0.47142159	0.553140094	0.141996543
COL1A1	0.059470418	-0.501015569	-0.38833999	-0.104180393
NF1	-0.157228749	0.798568433	0.135812508	0.136901664
PDGFC	0.014035921	-0.950032322	1.663405865	0.09737343
EPOR	0.020260391	-0.457142963	-0.03614225	-0.17777169
CRK	0.217121726	-0.521989025	1.657358635	-0.045956051
CTBP1	-0.22124706	-0.440258998	1.255661705	0.278126387
MAP3K8	-0.074544246	0.259921981	-0.966653446	-0.078913707
TNFRSF25	0.149246465	-0.24470446	-0.131382369	-0.198155522
GRB2	0.141805378	-0.394654178	0.609748634	0.162483627
COL5A1	0.287981838	-0.229003126	-0.368950037	-0.246477492
PRKCA	0.145499871	-0.259404814	-0.075026658	0.201845573
FN1	0.06315729	0.843829739	-0.193786841	0.058839942
COMP	14.55078777	3.794072558	0.449553194	-6.433565209
PAK4	-0.047558416	0.515931384	-0.898698229	-0.132249154
PLA2G5	-0.087402709	-0.205837611	-0.705292177	0.471163149
TAOK2	0.046137129	-0.275155008	-0.03371043	-0.178023646
SRC	0.073163588	0.44261154	-1.022280897	0.274932592
CDK4	-0.670950625	-1.094855153	-0.044187129	0.669246853
MAP4K4	-0.423532199	-0.200976312	-0.123658398	0.008455776
PRKCG	-0.093082634	-0.224578868	0.1976809	-0.140285008
CD47	0.023879261	1.297273211	-0.379917302	-0.353270446
CISH	0.112344451	2.030528624	-2.944592095	-0.153621411
IL1RAP	-0.025604174	-0.034750289	-0.301448548	-0.104866977
EP300	-0.2243938	-0.748612937	0.013126409	0.090586052
CSF3R	0.02588387	0.13335297	-0.310066982	-0.157503484
SENP2	-0.012486054	0.081488922	0.221236336	0.121338435
MAP2K7	0.105363368	-0.471186854	0.267019864	-0.175173998
EGFR	-0.197457906	-0.059686692	0.017277441	-0.075135177
GP1BB	0.379406831	0.111244716	-0.325970232	0.107560273
CCNE2	0.048411784	0.258223052	0.181237667	0.062326377
IL11	0.193411739	0.61102298	0.447996264	-0.098335696
PPP3CA	-0.537555587	-0.214725148	0.736249541	-0.121634017
PARVA	-0.403522582	-0.133253903	1.479413013	-0.065004238
ITGB3	-0.244953736	1.349552194	0.032809468	-0.029383652
IL12RB1	-0.100680006	-0.415744352	0.297351905	-0.048689749
ROCK2	-0.40629022	-0.666496284	1.019768411	0.24375794
COL5A3	-0.791349479	-1.137462452	-0.129380789	0.520597791
RAPGEF1	-0.044299362	-0.035147345	-0.285280574	-0.031305203
IL11RA	-0.24466168	0.14752684	0.94831308	0.199163604
EDA	0.00475416	0.084979282	0.1474066	0.064155895
LAMA3	0.063736092	-0.082843211	0.280661687	-0.188047453
BCL2	-0.123667184	0.16069955	-0.213506942	0.156435507
GTSE1	0.036919698	0.419215339	-0.31531318	-0.155745889
CAMK2B	0.014707473	0.542845795	-0.106054393	0.001445181
FLNA	0.287315457	1.87046523	-0.197561137	-0.233507234
CYCS	0.039450699	0.050766959	-0.0081523	0.069026294
DUSP3	0.869160926	-0.647988062	1.438071712	-0.406117378
CX3CL1	-0.402299899	2.292456023	-3.340209159	0.241208467
DUSP1	4.470238676	-1.101884925	2.321805218	-2.10291806
IL4R	0.195183658	-1.322398712	1.060039821	-0.171606634
CREBBP	-0.010230359	-0.015539372	-0.234074339	-0.04680198
ITGAV	0.146320774	1.418982481	0.511772197	-0.427363272
CACNB3	-0.427985314	0.201443572	0.663538484	0.113309686
TYK2	-0.352226688	-0.328783406	1.224059869	0.112433719
RASGRP2	-0.074801275	0.031400023	-0.467224047	0.019579759
JUND	0.247662282	0.520563338	0.627803101	-0.300119792
IL1B	-0.164288563	0.153834739	-0.375577729	0.03621799
FGF5	-0.81679708	1.680701667	1.02172366	-0.096354789
RASA1	-0.636119601	-0.023346914	0.23406241	0.216183411
GNA12	-0.003470073	-0.043504651	0.135972872	-0.06867503
CACNG4	-0.388288971	2.193838914	-1.682191558	-0.022438421
CSNK1E	0.356511722	-0.404721419	0.710571327	-0.27757138
SRF	0.025651324	-0.008710866	0.098700585	0.03279808
RRM2	-2.020984787	0.922675467	-2.689441857	1.510995931
BAD	-0.807575506	-0.64511391	1.772526337	0.199776034
PRLR	0.040404849	-0.220328584	-0.020054804	-0.011945353
BMP7	0.006977489	-0.054058155	-0.050684849	-0.02815523
CACYBP	-0.067201642	-0.034270381	-0.087899308	0.010866963
FNDC3A	-6.00E-05	-0.001433985	0.013526889	0.033043965
VWF	-0.154725621	0.135501565	0.112627918	-0.028339884
TTN	-0.106316433	0.312850572	0.081128243	0.009506315
NFATC4	-0.018641943	-0.0810361	0.028804137	-0.013241272
CSF1	0.113038153	0.504196153	-0.338738278	-0.142332712
ITGA2B	-0.047239915	0.203486225	-0.092500965	0.021020045
MAP2K5	-0.002037616	0.015911132	0.006498512	0.013062141
LAMB4	-0.107179064	0.384909483	0.169675819	-0.063112876
VAV3	-0.004166872	0.034494576	-0.0124231	0.011571631
STAT5B	-0.092259761	0.050962276	0.071793067	0.030934306
STAM2	-0.205210993	-0.638474799	1.754975876	-0.133223542
PPP3R2	0.010887355	0.129757647	-0.108947956	-0.005298968
GRLF1	0.015811424	0.300108258	0.258716973	-0.111368218
VAV2	0.089558958	-0.054920081	-0.273859752	0.025499626
MAP2K2	-0.002640316	-0.003555398	-0.003543275	-0.003772335
IFNB1	0.004987897	0.003986452	-0.01460812	-0.006475929
PAK6	0.000232951	0.011324838	-0.014418462	-0.004187411
FGF7	0.617246233	2.133776437	9.060448539	-2.107954569
GH1	0.000862612	0.000124993	-0.0018411	-0.001728039
MAP4K1	-0.0402247	0.304027513	-0.085314483	-0.028353138
MAP3K6	0.00051944	-0.000112647	-0.001418834	-0.000567073
ARRB1	-0.029894999	0.062425215	0.006220353	0.001783022
RBL2	-5.31E-05	0.000651131	0.00049725	0.0002039
EI24	1.17E-05	-0.000681794	-0.000415684	-8.18E-05
IL17RB	0.00544342	-0.006273816	0.024333246	-0.005889874
NGFR	-8.90E-05	0.000379613	2.28E-05	0.000108538
ITGB8	-0.000347174	6.81E-05	0.000296963	0.000196647
CD27	-0.001235155	0.012301349	-0.008200463	-0.000561966
FGF11	-4.04E-06	-2.33E-05	1.91E-06	-1.11E-05
FZD4	0.000249022	0.001140609	0.000309667	-0.000391706
MAPK9	2.76E-05	-5.27E-06	4.50E-05	-6.70E-06
CCL13	-2.80E-05	0.000107591	-9.58E-05	2.17E-05
IL7R	-4.76E-06	-9.99E-06	1.97E-05	5.23E-06
TNFSF13	9.17E-08	-2.96E-06	1.12E-05	-5.22E-06
TNFRSF18	3.14E-07	-1.86E-06	-7.60E-07	-8.58E-07
NKD1	2.39E-07	-1.12E-06	-2.96E-07	-1.04E-06
EDA2R	2.96E-07	-9.66E-07	3.64E-06	8.45E-08
MAPK8IP2	-3.54E-07	-1.53E-06	3.80E-07	-7.20E-07
CACNA1E	2.61E-07	-2.75E-06	7.85E-08	-6.16E-07
ITGA10	-2.26E-07	1.40E-06	1.02E-06	5.95E-07
NFKB2	-2.27E-07	-1.08E-06	5.54E-08	-5.79E-07
TP73	-2.37E-07	-6.18E-07	-7.78E-07	-5.12E-07
FGF21	-8.73E-08	2.01E-07	8.98E-07	-1.00E-06
PPM1B	1.60E-07	2.23E-07	2.57E-07	4.88E-07
PIAS1	-1.38E-06	4.65E-07	-3.07E-06	1.45E-06
CRKL	-1.50E-07	4.30E-07	3.35E-07	4.00E-07
IL10RA	3.38E-07	1.06E-07	-6.78E-07	-5.33E-07
JAK3	1.28E-07	-5.24E-07	-2.06E-07	-2.57E-07
MAPK13	-1.07E-07	6.74E-07	3.71E-07	2.12E-07
TCF7	6.09E-08	-7.27E-08	-3.20E-07	-2.81E-07
PRKACB	6.29E-08	2.65E-07	1.25E-07	1.84E-07
TNFRSF21	-1.87E-08	-7.77E-10	5.58E-07	1.32E-07
PLA2G12B	-1.73E-08	5.33E-08	1.56E-07	2.09E-07
EGF	2.19E-07	-1.34E-07	1.52E-07	1.25E-07
TFDP1	-1.09E-07	3.80E-07	4.86E-07	1.23E-07
KIT	-6.85E-08	3.21E-08	4.37E-07	1.39E-07
CXCL5	-1.32E-08	2.60E-07	7.87E-08	1.29E-07
IL19	-2.85E-07	8.27E-07	-6.60E-07	-9.56E-08
CACNB2	-7.41E-08	-1.25E-07	5.12E-08	-1.33E-07
SOCS4	2.28E-08	1.64E-07	1.43E-07	1.01E-07
SESN1	3.92E-11	5.05E-08	1.84E-07	1.26E-07
DVL3	1.16E-07	1.79E-07	-8.27E-08	7.87E-08
MAPK11	-4.32E-08	-4.10E-08	-3.50E-07	-4.17E-08
CASP8	-1.49E-08	9.17E-08	9.89E-08	1.01E-07
PTPN5	-1.53E-09	-6.66E-08	-1.79E-07	-8.66E-08
RPS6KB1	-8.67E-08	-3.55E-07	-1.02E-07	2.46E-07
FBXW11	1.74E-07	5.53E-09	4.08E-07	-3.35E-08
ITGB6	-3.13E-08	3.81E-07	-7.79E-07	-6.31E-08
TCF7L1	-6.99E-09	2.80E-07	-2.11E-08	6.98E-08
PIK3CA	-2.49E-09	4.82E-08	1.25E-07	6.79E-08
SPRY1	-2.31E-07	4.18E-08	-3.23E-10	1.54E-07
PRICKLE2	5.88E-08	4.14E-08	4.30E-09	5.37E-08
DAAM2	-1.41E-07	-1.92E-07	3.79E-08	6.09E-10
BIRC2	7.89E-08	7.48E-08	1.54E-08	3.17E-08
LTBR	-1.40E-09	-1.52E-07	-9.03E-09	-5.60E-08
FOS	1.55E-08	5.27E-08	6.21E-08	4.29E-08
FLT4	1.24E-08	-8.97E-08	-7.43E-08	-5.69E-08
CXCR4	2.73E-08	1.17E-07	-1.47E-07	7.22E-08
IL1R2	-6.78E-08	-8.41E-08	-2.61E-07	1.13E-09
IFNG	-7.52E-08	-7.63E-08	5.47E-08	-3.86E-08
MAPK3	1.59E-08	-1.70E-07	7.12E-08	-5.90E-08
SPRY4	9.41E-09	1.85E-07	4.22E-08	2.02E-08
AKT1	9.63E-09	9.31E-08	5.89E-08	4.19E-08
PLCB2	1.54E-08	5.29E-08	2.86E-08	5.44E-08
IL15RA	-6.61E-09	-7.61E-08	5.05E-09	-5.14E-08
CACNG1	1.55E-08	-1.60E-07	-3.57E-08	-3.78E-08
MAP3K10	1.09E-08	-9.23E-08	-3.76E-08	-4.77E-08
CSF3	-2.98E-08	-3.94E-08	-1.86E-08	-4.17E-08
CASP9	-2.29E-07	1.80E-07	-1.35E-07	1.55E-07
ACVR1	3.57E-08	1.84E-11	1.63E-08	4.21E-08
RPS6KB2	7.51E-09	-6.12E-08	-5.63E-08	-4.49E-08
IL7	-7.47E-08	2.45E-07	4.01E-07	-1.86E-08
PIP5K1C	9.46E-09	-1.16E-07	-3.13E-08	-3.15E-08
PXN	1.47E-08	6.70E-08	2.85E-08	3.98E-08
PPM1A	2.25E-10	8.85E-08	2.17E-07	-4.37E-10
APAF1	3.16E-08	6.98E-08	-1.25E-09	3.51E-08
MAP2K4	1.98E-08	3.30E-08	6.13E-08	2.92E-08
PLA2G12A	1.38E-09	-1.13E-07	2.27E-08	-3.58E-08
WNT9B	3.61E-08	2.63E-08	-2.44E-08	-7.28E-08
NKD2	-1.55E-08	-1.77E-08	-1.01E-07	-2.41E-08
CCL28	-3.98E-08	-1.03E-07	7.14E-09	-1.34E-08
PORCN	9.78E-09	-9.75E-08	3.94E-08	-4.13E-08
CXCR3	2.67E-08	3.98E-08	-3.27E-08	3.22E-08
FRAT2	-2.43E-08	3.92E-08	7.67E-08	3.60E-08
ACTN2	1.31E-08	-9.30E-08	-6.17E-08	-2.61E-08
IL22	1.46E-09	1.69E-07	1.70E-08	1.00E-08
VAV1	-2.57E-08	-1.18E-07	4.58E-08	-1.35E-08
CACNG6	-2.90E-09	1.95E-07	-1.64E-07	3.90E-08
CXCR6	-7.96E-09	5.86E-08	4.56E-09	-4.90E-08
PIK3CD	-2.72E-08	-1.08E-07	5.63E-08	-2.14E-08
DDB2	-3.16E-08	-3.23E-08	6.02E-08	-2.96E-08
LAMA5	1.12E-08	-2.42E-08	-3.44E-08	-3.34E-08
PPP2CA	7.27E-09	3.45E-08	2.70E-08	2.33E-08
RBL1	-1.22E-08	-2.54E-08	7.43E-10	-2.81E-08
TNFRSF1A	-3.39E-08	-6.96E-08	4.05E-09	-1.03E-08
TGFB3	1.50E-08	-4.58E-08	6.52E-09	-3.63E-08
IFNAR2	-5.63E-09	1.86E-08	-7.28E-08	5.26E-08
NRAS	1.47E-08	2.95E-08	6.08E-08	1.40E-08
CXCL2	1.65E-09	-5.35E-08	-6.49E-08	-3.42E-08
TRAF6	-5.44E-11	1.66E-08	1.44E-08	2.41E-08
DUSP5	-8.00E-08	-2.08E-08	-1.27E-07	8.65E-08
PPP3CB	-7.69E-08	6.57E-08	4.09E-07	-8.01E-08
ZFYVE9	-2.88E-08	1.15E-07	-3.65E-08	2.79E-08
FZD9	1.26E-08	-4.04E-08	-1.52E-08	-2.74E-08
VANGL1	-6.00E-08	-1.15E-08	-1.66E-08	2.38E-09
PPM1D	-4.11E-08	-1.43E-07	1.85E-08	6.68E-08
RPS6KA5	-2.76E-08	8.45E-08	5.80E-08	1.17E-08
CCL11	-2.36E-08	-1.12E-08	4.80E-08	-2.42E-08
MAP2K1IP1	-5.91E-09	-8.15E-08	7.70E-08	-2.25E-08
DIAPH1	2.98E-08	1.84E-07	-2.98E-07	-2.02E-08
CDC25B	-2.07E-08	1.64E-08	-1.93E-08	-1.70E-08
CACNA2D3	2.60E-09	-6.33E-09	-1.88E-08	2.69E-08
IL17B	9.21E-09	-4.50E-08	1.97E-08	-2.39E-08
PPP2R2A	-7.91E-09	2.79E-08	8.28E-09	2.27E-08
BMP8B	-4.35E-09	-3.54E-08	-3.03E-08	-1.18E-08
ELK4	-1.46E-08	1.54E-08	5.92E-08	-3.56E-08
TNN	-7.57E-09	2.36E-08	-9.94E-09	2.59E-08
ISGF3G	-3.86E-08	2.23E-08	-2.15E-10	-1.24E-08
AGRIN	-6.34E-09	-1.39E-08	-3.48E-08	-1.29E-08
PPP1CC	-4.44E-08	-3.11E-08	2.96E-08	-5.16E-09
CUL1	-4.03E-09	-1.95E-07	-6.98E-09	5.59E-08
TNFSF12	-1.15E-08	-3.85E-08	3.92E-08	-1.54E-08
IL28RA	2.69E-08	9.24E-08	-1.63E-07	-3.06E-08
LAMC3	-3.43E-08	1.08E-07	-1.15E-07	-8.42E-09
BTRC	-2.93E-09	3.48E-08	9.39E-09	1.54E-08
OSM	3.11E-09	-5.32E-08	-1.50E-08	-9.79E-09
RPS6KA6	-7.80E-09	2.79E-08	-3.46E-08	2.05E-08
PLA2G2D	-8.83E-09	-5.00E-08	6.65E-08	-1.60E-08
TNFSF9	5.05E-09	-1.02E-08	-1.56E-08	-1.82E-08
PIM1	-7.10E-08	-2.07E-07	9.45E-08	3.12E-08
CHUK	1.01E-08	3.60E-09	-4.60E-11	1.45E-08
APC2	6.85E-08	5.93E-08	-1.02E-07	-4.52E-08
BMPR1B	-2.13E-09	-4.91E-10	1.68E-08	-2.15E-08
TAOK3	-3.70E-08	-5.92E-08	5.46E-08	3.28E-08
LEFTY2	8.01E-09	6.23E-08	-2.42E-08	6.78E-09
CHP	-9.19E-09	-8.57E-08	1.36E-07	1.32E-08
AKT2	-1.53E-08	-3.71E-08	-5.07E-08	4.84E-09
PTPRR	-2.77E-08	5.48E-08	4.03E-08	1.17E-08
CXCL3	2.13E-08	1.68E-09	-1.56E-08	5.24E-09
ATF2	1.67E-10	8.46E-09	2.92E-08	8.77E-09
RFWD2	5.61E-10	8.32E-09	2.52E-08	1.07E-08
PDGFRB	-1.45E-09	-1.68E-08	1.83E-09	-1.37E-08
ITGA9	-1.05E-08	-1.06E-08	-2.33E-08	-6.33E-09
CCNG1	-2.12E-08	-1.54E-08	2.82E-08	-9.09E-09
CCR1	3.24E-09	2.27E-08	-5.23E-10	8.75E-09
MAP4K2	1.89E-08	-1.56E-08	-1.84E-08	-1.72E-08
CCL21	-4.51E-10	-1.11E-08	2.13E-08	-1.86E-08
TNFRSF4	1.09E-09	-3.28E-09	-1.40E-08	-1.29E-08
TNFRSF13B	-4.57E-09	-2.91E-08	1.82E-08	-1.17E-08
CACNA2D4	-8.43E-09	-4.97E-09	-1.99E-08	-7.14E-09
P53AIP1	2.63E-11	-1.67E-08	-1.86E-08	-8.18E-09
IL10RB	-9.19E-09	-3.83E-08	9.22E-09	-5.16E-09
NTF3	-4.69E-09	-5.06E-08	2.49E-08	-8.68E-09
TNFSF14	-3.20E-09	-6.29E-08	-4.78E-09	5.37E-10
AMH	1.29E-08	-3.93E-08	2.51E-08	-1.71E-08
FGF23	6.34E-11	1.05E-08	-1.73E-08	-1.28E-08
CACNA1D	-7.45E-08	3.43E-07	-3.27E-08	-2.18E-08
FLT3LG	-9.76E-09	1.58E-08	-7.16E-09	-1.04E-08
PPP5C	3.33E-09	7.53E-09	6.22E-09	9.07E-09
PF4V1	6.93E-09	1.51E-08	2.87E-08	2.43E-09
PLEKHQ1	-1.40E-09	3.05E-08	-1.37E-08	1.04E-08
CACNA1F	6.47E-10	-1.02E-08	-1.19E-08	-7.46E-09
CCL27	4.53E-09	-9.83E-09	-1.12E-08	-1.06E-08
WNT10A	-4.26E-09	-9.40E-09	-2.26E-09	-9.48E-09
CSF1R	-8.42E-10	-6.90E-09	-1.59E-08	-8.30E-09
BMP6	2.89E-09	5.49E-09	2.26E-09	9.22E-09
ZFYVE16	8.39E-09	-2.29E-09	3.89E-09	8.17E-09
PPP2R1A	9.67E-09	-4.98E-08	4.16E-08	-1.28E-08
CLCF1	-1.64E-09	-1.65E-08	1.39E-09	-7.91E-09
RAF1	-8.79E-09	6.94E-10	7.51E-09	1.42E-08
WNT10B	5.31E-09	-3.33E-08	-2.08E-08	-3.87E-09
CCL17	-1.45E-09	-1.12E-08	-3.58E-09	-6.02E-09
IL2RG	-4.85E-08	1.13E-07	-2.13E-08	1.04E-08
CACNG3	-1.53E-09	-1.50E-08	-1.63E-08	-4.17E-09
CACNA1C	8.29E-09	-4.57E-08	-2.91E-09	-3.77E-09
PRKX	-8.91E-09	-1.15E-08	3.72E-08	-1.05E-08
E2F5	-6.39E-09	-5.75E-09	5.32E-09	-8.69E-09
WNT11	8.11E-09	-1.11E-08	-1.94E-09	-1.12E-08
GADD45G	-4.59E-11	-1.67E-08	-5.17E-09	-5.39E-09
CCL22	-1.23E-09	2.08E-08	7.80E-09	5.86E-09
SKP1A	-9.77E-08	1.15E-07	1.77E-08	5.59E-08
CDC42	-5.64E-09	2.89E-08	-2.05E-08	9.79E-09
CACNG8	5.15E-09	1.25E-08	-1.23E-08	-1.26E-08
LRDD	-1.05E-09	-1.30E-08	-1.21E-09	-5.82E-09
FGF12	-2.06E-09	1.19E-08	2.30E-08	4.00E-09
TNFRSF13C	-3.09E-09	4.81E-09	-1.43E-08	-6.38E-09
MAP3K12	-8.54E-09	6.31E-08	-2.55E-08	-1.41E-08
TLN2	2.39E-09	6.06E-09	-1.77E-09	6.72E-09
IL8RA	-5.27E-09	-2.48E-08	-1.07E-09	-2.50E-09
MYLK2	1.55E-10	3.70E-09	-1.53E-08	-7.09E-09
IL17A	4.21E-09	2.44E-08	1.57E-08	-1.43E-09
CER1	-2.25E-08	6.18E-08	-5.48E-08	1.41E-08
CNTFR	-1.10E-09	1.64E-08	6.81E-09	5.18E-09
ACTB	-4.52E-09	5.22E-09	8.84E-09	8.69E-09
CNTF	-4.46E-09	-5.17E-09	-3.27E-08	-6.67E-10
GP1BA	5.51E-09	8.20E-09	-4.07E-09	4.69E-09
PPP2CB	9.57E-09	-4.09E-08	3.88E-08	-1.23E-08
MAP2K1	-8.13E-10	4.61E-10	4.09E-09	7.40E-09
CCNE1	-1.46E-10	6.17E-09	3.05E-09	6.39E-09
MAP3K14	-1.69E-08	-5.37E-09	1.45E-08	-5.71E-10
FASLG	-1.27E-09	-2.68E-08	1.58E-08	-3.95E-09
TPO	4.30E-09	-9.40E-09	-3.52E-08	-1.20E-09
CD82	1.87E-10	-2.17E-08	1.54E-09	-3.50E-09
CACNB4	-2.11E-09	-3.51E-09	-9.78E-09	-4.09E-09
NFATC2	-1.04E-08	2.24E-08	-4.18E-08	1.90E-09
NODAL	4.77E-10	-7.50E-09	-3.03E-09	-6.00E-09
PLA2G1B	3.50E-09	3.96E-09	2.97E-09	-1.02E-08
RASA2	9.34E-10	6.38E-09	1.99E-08	1.39E-09
BMPR1A	6.45E-09	5.14E-09	2.98E-09	2.21E-09
PTPN7	-2.01E-10	1.55E-08	1.95E-08	5.07E-10
HRAS	-1.08E-09	-9.34E-10	3.60E-09	-6.68E-09
ELK1	-7.37E-09	3.11E-08	1.48E-09	2.93E-09
WNT8A	-2.91E-10	1.03E-08	1.15E-08	3.99E-09
MAPK10	-3.37E-09	4.00E-09	2.15E-09	6.81E-09
CHAD	7.24E-09	-2.09E-08	4.20E-08	-1.35E-08
CBLC	2.57E-09	-1.74E-08	2.49E-09	-4.77E-09
PIAS4	5.18E-09	-8.22E-09	-5.01E-09	-5.74E-09
TNFRSF6B	1.04E-09	-6.89E-09	1.54E-09	-5.78E-09
IL20	-1.51E-09	-1.68E-08	3.08E-09	-2.01E-09
FLT3	-6.49E-09	1.77E-08	-1.28E-08	7.02E-09
FGF22	1.99E-09	1.58E-08	-4.73E-09	3.33E-09
MAPK12	-2.23E-09	-4.27E-09	1.70E-09	-4.72E-09
MOS	3.34E-09	-8.75E-10	-3.50E-09	-6.90E-09
CACNA1I	8.71E-10	9.51E-09	-6.40E-09	-6.41E-09
ARRB2	-2.08E-09	-3.40E-09	-2.57E-09	-3.89E-09
AMHR2	-5.11E-09	2.21E-09	-1.55E-08	-9.04E-10
BCAR1	-2.70E-10	-9.97E-09	2.92E-09	-3.85E-09
IL18R1	1.42E-09	1.67E-08	1.95E-09	1.21E-09
CCR4	-2.77E-09	-9.44E-10	-5.17E-09	7.61E-09
CCL23	-1.95E-08	4.45E-08	-2.62E-08	-1.78E-09
CHRD	-1.69E-09	-5.37E-09	-3.22E-09	-3.04E-09
MKNK1	-6.36E-09	6.61E-09	7.31E-09	5.38E-09
ACVR2B	-3.30E-09	1.89E-09	-4.80E-09	-3.06E-09
TNFSF11	1.64E-09	-8.13E-09	1.25E-08	3.34E-09
SCOTIN	-2.18E-09	-4.59E-09	-1.22E-09	-3.09E-09
THBS4	-1.35E-09	-2.87E-09	8.76E-09	-5.46E-09
CAMK2A	-6.16E-09	2.03E-08	5.64E-09	1.05E-09
SMAD4	-3.37E-09	8.45E-09	3.65E-09	4.97E-09
FRAT1	2.48E-09	-2.25E-09	7.62E-10	-6.00E-09
FARP2	-9.00E-09	3.17E-08	6.05E-09	1.44E-09
EVI1	5.03E-09	1.83E-08	7.75E-10	-8.98E-10
COL4A6	-1.50E-09	2.47E-09	-5.98E-09	-3.61E-09
WNT9A	-2.59E-10	-4.79E-09	2.84E-09	-4.09E-09
FGF3	3.28E-09	-2.40E-09	-1.58E-08	-2.60E-09
FZD3	-2.33E-10	6.35E-09	7.70E-09	2.26E-09
SOCS6	3.28E-10	5.36E-09	2.46E-09	2.67E-09
RUVBL1	8.02E-09	-7.58E-09	1.45E-08	-3.13E-10
ECSIT	-2.03E-09	-8.06E-09	8.82E-09	-3.23E-09
TNFRSF11A	6.76E-10	7.08E-09	-1.74E-08	4.84E-09
IL13	-3.20E-09	5.59E-09	-1.42E-08	-1.64E-09
PIK3R2	-2.77E-09	1.90E-08	-8.65E-09	3.44E-09
WNT1	3.91E-10	-6.18E-09	-4.62E-09	-2.50E-09
CD40LG	-8.52E-10	3.68E-09	-2.00E-08	7.80E-09
IL6R	-5.69E-09	3.84E-09	-1.21E-08	-6.86E-10
FGF19	9.16E-10	-1.19E-09	-7.21E-09	-3.43E-09
TNFRSF19L	5.81E-09	1.49E-08	-6.20E-08	1.03E-08
CACNA2D1	1.50E-09	3.21E-09	2.66E-09	2.28E-09
NOG	3.05E-09	3.30E-09	3.38E-09	1.39E-09
MPL	-1.73E-08	6.19E-08	-5.72E-08	2.06E-09
CTNNBIP1	-1.49E-09	9.21E-09	8.32E-09	1.23E-09
FGF6	5.59E-09	1.28E-08	-7.03E-09	-8.11E-09
COL4A4	-2.71E-10	7.50E-09	4.78E-09	1.58E-09
VASP	-9.88E-09	-1.07E-08	-2.20E-09	4.39E-09
COL2A1	1.06E-09	-7.81E-09	-3.49E-09	-2.09E-09
MDM4	-6.71E-10	2.05E-09	9.64E-09	1.91E-09
CCL16	-6.76E-10	-6.01E-09	-1.01E-09	-1.94E-09
RASGRP1	-2.87E-09	3.71E-09	7.53E-09	3.03E-09
CX3CR1	-5.23E-09	1.14E-08	-1.33E-09	-3.65E-09
TNFRSF10C	5.99E-11	-8.28E-09	5.39E-10	-1.77E-09
SOX17	1.13E-09	-4.94E-09	-3.46E-09	-2.51E-09
ITGB7	-1.65E-09	-1.30E-09	-5.00E-09	-1.58E-09
DUSP14	-8.25E-09	-6.94E-10	-2.74E-09	6.95E-09
MAPKAPK5	-2.56E-10	3.24E-09	4.70E-09	2.06E-09
IL21	5.99E-10	2.78E-09	3.79E-09	2.03E-09
NR4A1	-2.33E-09	-3.13E-09	8.17E-10	-2.06E-09
IFNW1	-5.43E-10	-8.97E-09	-3.51E-09	-8.01E-10
CCR9	-2.41E-09	2.30E-09	6.60E-09	2.82E-09
RAC3	1.11E-10	-1.24E-08	4.07E-09	-1.18E-09
ACVRL1	-2.37E-09	9.06E-09	-8.89E-09	-2.17E-09
WNT3	1.74E-09	2.26E-10	2.08E-08	-8.72E-10
PTPN6	5.71E-09	6.99E-09	-1.86E-09	4.95E-10
MLCK	1.87E-09	-6.84E-09	5.21E-09	-3.91E-09
PLCB3	-4.10E-10	-4.20E-09	-6.21E-10	-2.11E-09
TNFSF8	9.40E-11	-2.50E-10	-2.42E-09	-2.96E-09
IL23A	-1.22E-09	-2.06E-09	1.33E-09	-2.62E-09
DUSP9	-3.62E-10	-6.07E-09	-6.09E-10	-1.68E-09
CACNG7	1.79E-09	8.63E-10	-1.96E-09	-3.62E-09
CCL18	3.31E-09	-8.67E-09	1.07E-09	-3.46E-09
EDAR	-3.67E-09	-7.56E-09	-4.73E-09	2.52E-09
STK3	1.08E-09	-2.18E-09	-2.80E-10	2.49E-09
IL29	2.50E-09	-6.72E-09	-8.85E-10	-2.59E-09
LAMC2	-1.41E-09	-1.15E-09	-4.46E-09	-1.59E-09
CSF2	-6.01E-10	-1.63E-09	-3.31E-09	-1.73E-09
TNFRSF1B	1.37E-09	-4.97E-09	-2.88E-09	-1.67E-09
CCL1	-1.13E-09	-3.78E-10	-1.07E-11	-2.37E-09
DOCK1	-2.34E-09	1.46E-10	4.99E-09	2.88E-09
TNFSF18	-1.63E-09	8.88E-09	-2.68E-08	6.79E-09
SOS1	-1.36E-10	1.32E-09	-1.55E-09	2.96E-09
IL1A	-4.01E-10	-1.26E-09	-3.12E-09	-1.56E-09
VEGFB	1.70E-09	1.23E-08	1.64E-10	-5.30E-09
CSNK2A2	-1.02E-07	-8.37E-08	1.53E-07	3.49E-08
STAM	3.53E-09	2.87E-09	-1.35E-09	8.17E-10
RPS6KA1	-7.46E-10	-5.26E-09	6.62E-09	-2.56E-09
RBX1	1.38E-09	-2.00E-09	1.83E-09	-2.69E-09
TNFRSF8	1.66E-10	2.09E-09	-5.08E-09	-2.02E-09
ACTN3	-4.21E-09	1.02E-08	-3.25E-09	-2.14E-09
IFNE1	3.47E-09	4.67E-09	-4.12E-09	4.33E-11
IL5	1.87E-12	-2.58E-09	-1.49E-09	-1.74E-09
MMP7	3.53E-10	8.04E-09	-6.34E-10	8.92E-10
VTN	-2.14E-09	-7.04E-10	-5.09E-09	-3.02E-10
IL28A	8.44E-10	9.90E-11	-1.82E-09	-2.43E-09
CXCL10	6.01E-10	4.09E-09	2.74E-09	8.68E-10
PARVG	-1.87E-10	4.05E-09	-5.19E-09	2.64E-09
DUSP16	2.58E-10	-5.41E-09	2.67E-09	-1.89E-09
RPS6KA4	-5.50E-10	-2.19E-09	4.66E-09	-2.10E-09
CCL24	-1.06E-09	3.51E-08	-2.70E-08	-4.94E-09
WIF1	-4.10E-09	3.26E-09	1.79E-08	-1.66E-11
TRAF2	1.80E-10	-2.44E-09	1.45E-09	-2.01E-09
CCL14	-1.20E-09	-2.11E-09	1.02E-09	-1.33E-09
FNDC4	-6.86E-10	-1.95E-08	1.17E-08	4.94E-10
DKK4	2.00E-10	-2.94E-09	1.07E-09	-1.73E-09
SFRP5	1.04E-09	1.58E-08	-1.65E-08	1.91E-09
VANGL2	-1.57E-10	6.66E-09	7.68E-09	-7.92E-10
PRL	1.66E-10	-1.27E-09	-1.75E-09	-1.41E-09
FGF8	1.35E-09	-4.31E-09	-3.01E-09	-1.55E-09
PRKACA	2.30E-08	-2.88E-08	5.59E-08	-1.30E-08
FGF13	4.96E-10	2.00E-09	1.63E-09	1.06E-09
FZD5	4.18E-08	-3.96E-08	-6.48E-08	6.59E-09
CCL15	-9.58E-11	1.16E-09	9.68E-10	1.35E-09
LAMA1	-6.30E-10	-8.04E-10	-2.04E-09	-5.80E-10
INHBC	7.58E-10	3.66E-09	5.23E-10	5.93E-10
TNFRSF14	-1.81E-09	-1.74E-09	2.10E-11	-3.93E-10
FGF9	-7.93E-11	3.09E-09	6.83E-10	8.55E-10
BIRC3	-1.59E-08	3.42E-09	3.32E-08	2.13E-09
PPP2R2B	2.87E-10	2.30E-09	3.04E-09	5.69E-10
PRKCB1	1.23E-09	4.68E-09	-4.12E-09	8.53E-10
TNFRSF9	-1.99E-09	-3.06E-09	-4.21E-09	1.26E-09
PIK3R5	7.49E-10	4.16E-09	-2.84E-09	-2.29E-09
PAK7	1.72E-10	7.79E-09	1.09E-08	-1.58E-09
IL4	1.97E-09	-8.86E-10	6.49E-09	-1.89E-10
WNT4	1.07E-09	6.76E-10	-3.06E-09	-1.66E-09
CCNB3	-1.66E-09	2.26E-09	-6.44E-09	2.83E-09
ACTN4	-6.57E-10	-2.28E-09	-9.03E-11	2.34E-09
PAK3	1.47E-10	4.19E-09	-3.61E-09	1.04E-09
GP9	-7.74E-11	1.02E-08	-7.49E-09	7.63E-10
CCR3	-4.09E-10	1.42E-09	1.83E-09	-1.76E-09
CXCL14	4.06E-09	3.79E-09	-1.54E-08	1.47E-09
CCR6	1.05E-09	-6.04E-09	-1.88E-10	-2.37E-10
FIGF	-3.07E-11	2.41E-09	1.99E-10	7.61E-10
CHD8	2.34E-10	1.95E-09	3.10E-10	7.30E-10
CASP3	-1.12E-08	-1.45E-09	-1.40E-08	6.90E-09
CXCL13	2.73E-10	-1.49E-09	1.52E-10	-9.12E-10
WNT2	-3.20E-09	1.67E-08	8.78E-10	-8.51E-10
KDR	-2.42E-09	5.79E-09	-4.00E-09	-5.53E-10
CXCL16	-1.06E-09	3.16E-09	-4.66E-10	1.01E-09
TNFRSF10A	6.33E-11	-6.75E-10	5.21E-10	-1.02E-09
NFKB1	-3.20E-09	-1.19E-09	-4.84E-09	1.32E-09
WNT7A	-1.23E-09	-1.86E-10	2.36E-08	-4.93E-09
GP6	-2.01E-09	4.81E-09	-7.45E-09	3.67E-13
EPO	7.23E-09	3.47E-08	-6.47E-09	-8.74E-09
IL24	-2.82E-09	4.29E-09	9.22E-09	-4.50E-10
RASGRF1	-4.18E-10	1.63E-09	-2.34E-09	-6.11E-10
CAV3	2.44E-09	-1.19E-09	3.89E-09	-4.14E-10
MAP3K13	2.79E-09	-3.74E-09	3.67E-09	-1.99E-09
FGF16	4.84E-10	9.11E-10	-6.04E-10	-9.25E-10
WNT7B	1.22E-09	3.54E-09	-7.02E-09	1.11E-09
IL25	2.45E-09	8.15E-09	-6.98E-09	-2.58E-09
FZD10	-5.92E-10	2.70E-10	1.89E-09	6.71E-10
CCL4	4.97E-11	7.13E-10	-2.63E-09	-4.57E-10
FOSL1	-1.00E-09	2.62E-09	-4.00E-10	8.58E-10
NTRK1	4.08E-10	-5.21E-10	-2.06E-09	-5.70E-10
ITGA2	-1.35E-10	2.54E-09	8.88E-10	2.60E-10
SV2A	2.49E-10	-1.07E-09	-6.25E-10	-6.34E-10
FGF4	-3.05E-09	7.78E-09	6.81E-09	-2.39E-09
IL18RAP	-1.29E-10	6.16E-10	-2.72E-09	-3.55E-10
CCL25	-6.72E-10	8.86E-10	3.85E-10	-7.11E-10
IL2RA	-1.41E-09	4.32E-09	-6.89E-09	1.67E-09
IFNA21	-2.65E-10	-2.50E-10	2.84E-09	-1.08E-09
WNT6	9.21E-10	1.75E-09	-6.04E-09	-5.57E-10
CACNA2D2	-1.64E-10	2.07E-09	-2.53E-09	9.08E-10
IL18	2.74E-09	4.11E-09	2.19E-09	-1.88E-09
BRAF	4.08E-11	9.07E-10	4.02E-10	4.07E-10
AXIN1	-2.78E-10	2.53E-09	-1.02E-09	4.83E-10
SDC3	1.19E-10	2.44E-09	1.49E-08	-4.09E-09
IL3	9.84E-10	-2.87E-09	3.10E-09	-1.08E-09
WNT2B	-7.03E-10	1.93E-09	-3.33E-09	-9.80E-11
RASGRP4	-1.77E-09	1.80E-09	7.01E-09	-2.54E-10
PIK3CG	-1.22E-09	2.12E-08	-1.63E-08	4.17E-10
RELN	-8.57E-09	-3.93E-09	4.22E-09	4.70E-09
RRM2B	2.93E-09	-7.48E-10	9.45E-10	-1.85E-09
IL23R	1.93E-10	1.68E-09	7.66E-10	4.95E-11
IFNA6	-2.25E-10	3.40E-09	-1.96E-09	1.93E-10
CHEK2	-1.73E-10	1.10E-09	-6.39E-10	4.40E-10
RPRM	-5.85E-11	-1.57E-09	-4.56E-10	-1.20E-10
PLA2G10	2.78E-10	2.22E-09	-2.17E-09	3.50E-10
CXCL11	-1.38E-09	1.10E-10	3.68E-09	4.68E-10
TNFRSF17	3.78E-11	8.28E-10	1.12E-09	1.30E-10
FGF17	4.03E-10	-9.23E-10	-2.70E-10	-4.19E-10
CACNA1S	-5.61E-10	5.02E-09	-7.47E-09	1.21E-09
PLA2G2E	4.23E-10	-1.44E-09	5.42E-09	-1.67E-09
CD70	-1.55E-09	1.04E-08	-2.86E-09	-1.51E-09
PITX2	1.17E-09	-3.08E-09	-2.66E-10	3.73E-10
CCL19	4.33E-11	-1.57E-10	1.38E-12	-4.21E-10
IFNA7	-2.86E-11	-7.71E-10	-1.34E-09	-2.65E-11
GH2	2.27E-10	-5.15E-10	-1.31E-09	-2.16E-10
TLN1	7.75E-10	-6.51E-10	2.80E-09	2.42E-11
DUSP8	-2.56E-10	-7.95E-11	-1.11E-09	-1.10E-10
FNDC5	-2.18E-09	5.95E-09	6.93E-09	-8.06E-10
CACNG2	4.30E-10	2.73E-11	-9.88E-11	-5.38E-10
TNR	-1.29E-09	4.30E-09	-6.25E-09	6.17E-10
PLA2G3	1.85E-09	3.58E-09	-4.88E-09	-7.40E-10
TNFSF15	-1.59E-10	8.69E-10	-1.82E-10	2.84E-10
IL20RA	-5.74E-11	1.03E-09	-2.25E-09	-8.94E-11
CXCL9	-1.25E-10	-2.01E-10	-4.57E-10	-1.58E-10
PIK3CB	-3.82E-09	4.67E-09	-1.52E-08	3.28E-09
IFNA16	-1.49E-09	-8.69E-10	2.62E-10	1.27E-09
TNFSF13B	-6.97E-11	7.30E-10	3.02E-11	2.01E-10
TBL1Y	7.17E-11	-8.28E-10	-8.17E-10	-5.27E-11
IL17RA	7.39E-11	3.57E-10	-5.58E-11	2.03E-10
IL2RB	-1.22E-09	3.28E-09	-4.47E-09	8.34E-10
PTEN	-3.81E-10	-4.90E-11	1.43E-09	1.24E-10
CCR8	-3.23E-11	-1.19E-09	-2.65E-10	6.33E-10
IFNA5	2.26E-11	3.84E-10	-3.50E-10	2.72E-10
RP11-145H9.1	1.92E-09	-1.54E-09	-1.19E-09	-1.41E-10
LOC131873	-1.10E-10	1.24E-09	1.44E-10	5.26E-12
SV2B	-4.70E-10	8.74E-10	-4.56E-10	-1.47E-10
IL8RB	7.85E-10	1.00E-09	9.73E-10	-4.09E-10
MAP3K7IP1	5.12E-10	4.16E-10	1.16E-09	-1.15E-10
CCL20	5.37E-11	1.62E-10	6.92E-10	-5.83E-12
XCL1	4.32E-12	-2.27E-10	-3.67E-10	-8.02E-11
SFRP2	-3.54E-09	1.59E-08	-2.35E-09	-1.60E-09
MYL6	-5.16E-09	1.32E-08	2.70E-08	-2.31E-10
SHC3	1.02E-09	-3.82E-10	-8.35E-10	-1.19E-10
STAT5A	-3.11E-10	-1.69E-10	3.23E-10	-7.16E-13
CXXC4	-4.06E-10	-9.44E-10	2.45E-09	1.26E-10
IFNA8	-2.25E-11	3.51E-10	1.94E-10	4.04E-11
FKSG30	1.85E-10	-1.86E-09	-1.13E-09	3.41E-10
LEFTY1	8.03E-11	2.68E-10	4.07E-10	-2.68E-10
IFNK	3.41E-11	2.78E-10	-5.59E-10	1.43E-10
IFNA1	1.20E-11	4.44E-10	-1.25E-10	5.24E-11
CCR7	6.43E-11	-5.58E-11	7.61E-11	-1.38E-10
IKBKG	-1.46E-10	6.71E-10	1.07E-09	-1.34E-10
PLA2G2F	2.67E-10	1.47E-09	1.58E-10	-5.27E-10
IL22RA1	-6.50E-10	2.41E-09	-3.85E-09	5.69E-10
IFNA10	-2.70E-11	2.56E-10	6.48E-10	-2.43E-10
IFNA2	-2.42E-11	4.83E-10	-4.23E-10	8.66E-11
FGF10	-2.56E-10	7.16E-10	-5.39E-11	8.71E-11
ITGB1	2.83E-11	-2.22E-10	-1.09E-10	-5.21E-11
RASGRP3	-1.15E-09	6.34E-10	-1.90E-09	6.81E-10
IL2	2.80E-11	-8.85E-11	-7.10E-11	-7.31E-11
PPBP	-2.69E-10	5.29E-10	5.81E-10	7.19E-12
IL12A	-5.96E-11	-2.49E-11	1.26E-11	-4.48E-11
PF4	-8.36E-10	2.04E-09	-1.04E-09	6.75E-11
GP5	-1.12E-10	1.06E-10	1.14E-10	7.28E-11
XCR1	4.83E-10	2.63E-09	-6.70E-10	-2.77E-10
PRKACG	1.21E-10	-5.54E-11	-2.30E-10	-7.02E-11
PLA2G2A	-1.84E-10	3.60E-10	-7.63E-11	1.13E-10
WNT8B	-2.55E-10	-5.75E-10	-9.41E-10	2.96E-10
MAPK8IP1	-4.83E-11	8.04E-12	1.04E-10	-5.59E-11
BMP8A	2.21E-10	1.19E-09	-1.99E-11	-3.70E-10
RAP1A	2.49E-10	-6.17E-10	7.68E-10	-6.91E-11
FGF20	-3.68E-10	2.62E-10	3.22E-10	-1.21E-11
BMP5	-4.91E-10	2.46E-10	-7.04E-10	3.68E-10
FGF14	1.01E-09	6.18E-10	-1.14E-09	-3.55E-10
CACNA1B	3.97E-10	1.68E-09	-1.71E-09	-6.59E-11
IL22RA2	-3.97E-11	1.74E-10	1.38E-11	-5.85E-11
IL10	8.16E-10	-1.52E-09	-7.54E-10	1.44E-10
IL9	6.14E-12	4.69E-11	8.28E-11	-5.97E-11
IL13RA2	-2.45E-11	2.74E-10	-1.21E-10	-1.21E-11
IL12RB2	1.68E-11	-2.03E-09	1.55E-09	2.34E-10
IL12B	-4.09E-11	1.04E-10	1.15E-11	1.91E-11
DKK2	-3.20E-12	9.15E-11	-1.64E-12	-2.90E-11
ACVR1C	-7.84E-10	1.03E-09	-8.21E-10	2.92E-10
LEP	-1.78E-10	1.38E-09	3.64E-10	-2.73E-10
SERPINB5	1.04E-10	-7.74E-11	7.50E-10	-1.80E-10
CTF1	-3.17E-13	2.35E-12	-3.30E-13	8.13E-13
