# Supplementary material for: Time series gene expression profiling and temporal regulatory pathway analysis of BMP6 induced osteoblast differentiation and mineralization
Source: BMC Syst Biol. 2011 May 23;5:82. doi: 10.1186/1752-0509-5-82 (PMC3126716; doi:10.1186/1752-0509-5-82)
Supplement: Additional file 6 — tables of significant KEGG pathways and GO groups inferred by GAGE at different time points. [file 1752-0509-5-82-S6.XLS]

## Sheet: KEGG
8 hr BMP6 vs 0 hr BMP6 (at 8 hr)
GeneSet	stat.mean	P.erlang	set.size	8hTrt_8hCult1	8hTrt_8hCult2
hsa04350 TGF-beta signaling pathway	3.03578	2.7352e-05	85	0.00123439	0.00156519
hsa04060 Cytokine-cytokine receptor interaction	2.6415	0.000216609	237	0.00441521	0.00411739
hsa05210 Colorectal cancer	2.56566	0.000347358	82	0.00323828	0.00941043
hsa04115 p53 signaling pathway	2.51685	0.000467355	68	0.00790958	0.00533619
hsa04310 Wnt signaling pathway	2.39815	0.000770865	143	0.00800781	0.00914936
hsa05217 Basal cell carcinoma	2.18453	0.00226036	53	0.0176144	0.0137615
hsa05219 Bladder cancer	2.1915	0.00229003	40	0.0137921	0.0178339
hsa04010 MAPK signaling pathway	2.07721	0.00326646	248	0.0181791	0.0201632
hsa04510 Focal adhesion	2.03978	0.00385983	185	0.0225303	0.0196395
hsa04630 Jak-STAT signaling pathway	1.92725	0.00618225	142	0.0277027	0.0272522
24 hr BMP6 vs 8 hr BMP6 (at 24 hr)
GeneSet	stat.mean	P.erlang	set.size	24hTrt_24hCult1	24hTrt_24hCult2
hsa04510 Focal adhesion	3.04085	1.99469e-05	185	0.00030298	0.00454155
hsa04115 p53 signaling pathway	2.98028	3.99188e-05	68	0.00232075	0.001251
hsa04350 TGF-beta signaling pathway	2.82039	8.86619e-05	85	0.00548087	0.00125528
hsa05210 Colorectal cancer	2.42691	0.000683747	82	0.00450883	0.0142339
hsa04010 MAPK signaling pathway	2.33661	0.000972349	248	0.00552098	0.0171581
hsa04512 ECM-receptor interaction	2.34631	0.00102542	83	0.0135316	0.00742528
hsa04630 Jak-STAT signaling pathway	2.15637	0.00215411	142	0.00640856	0.0358393
hsa00100 Biosynthesis of steroids	2.08901	0.00389353	22	0.0330364	0.013526
hsa04310 Wnt signaling pathway	2.03947	0.00389932	143	0.0197345	0.0226811
hsa04060 Cytokine-cytokine receptor interaction	1.82127	0.0092332	237	0.0308924	0.038665
hsa04360 Axon guidance	1.79006	0.00925758	126	0.0137758	0.0869694
96 hr BMP6 vs 24 hr BMP6 (at 96 hr)
GeneSet	stat.mean	P.erlang	set.size	96hTrt_96hCult1	96hTrt_96hCult2
hsa04510 Focal adhesion	3.02627	2.35e-05	185	0.000517399	0.00317171
hsa04350 TGF-beta signaling pathway	2.92279	5.08225e-05	85	0.00103337	0.00364602
hsa04115 p53 signaling pathway	2.5938	0.000292183	68	0.00187055	0.0134795
hsa04512 ECM-receptor interaction	2.35984	0.000968916	83	0.00823293	0.0114612
hsa04310 Wnt signaling pathway	2.21567	0.00181044	143	0.0143667	0.0131636
hsa04630 Jak-STAT signaling pathway	2.13158	0.00263101	142	0.0171749	0.0167335
hsa04010 MAPK signaling pathway	2.03867	0.00325909	248	0.00625857	0.0584188
hsa04916 Melanogenesis	1.80713	0.00991199	98	0.0290186	0.0446589
hsa04060 Cytokine-cytokine receptor interaction	1.74819	0.0102243	237	0.0128934	0.104164
96 or 24 hr BMP6 vs 8 or 0 hr BMP6 (at 10 d)
GeneSet	stat.mean	P.erlang	set.size	24hTrt_10dCult1	96hTrt_10dCult1	24hTrt_10dCult2	96hTrt_10dCult2
hsa04510 Focal adhesion	3.64409	3.1628e-12	185	7.59283e-05	1.99646e-05	0.0019005	0.00013537
hsa04512 ECM-receptor interaction	3.24679	9.41355e-10	83	0.000301834	0.000268785	0.00476163	0.000527957
hsa04350 TGF-beta signaling pathway	2.42343	5.88401e-06	85	0.00479256	0.0185349	0.00432911	0.0109096
hsa04115 p53 signaling pathway	2.36792	8.17616e-06	68	0.0140184	0.00132211	0.0406565	0.00819344
hsa04360 Axon guidance	2.15589	5.46315e-05	126	0.00738564	0.0108761	0.0383945	0.019157
hsa05210 Colorectal cancer	2.13648	6.91558e-05	82	0.00670856	0.0288714	0.0221182	0.0183232
hsa04310 Wnt signaling pathway	2.0323	0.000154351	143	0.0152634	0.0242131	0.0165563	0.0340111
hsa01430 Cell Communication	1.9344	0.000294762	126	0.0219693	0.0115754	0.0753946	0.0240332
hsa04010 MAPK signaling pathway	1.88869	0.000429536	248	0.0145132	0.0278357	0.0478183	0.0380486
hsa04810 Regulation of actin cytoskeleton	1.76259	0.00107244	199	0.0333461	0.0333962	0.0653066	0.0319131
hsa04060 Cytokine-cytokine receptor interaction	1.63596	0.00174865	237	0.0377149	0.231786	0.0206903	0.0239624
hsa04150 mTOR signaling pathway	1.60667	0.00283296	47	0.0497354	0.0216094	0.139206	0.0540888
hsa00480 Glutathione metabolism	1.57014	0.00390545	32	0.0276653	0.0929666	0.0500122	0.0957982
hsa04630 Jak-STAT signaling pathway	1.54556	0.0042181	142	0.0570274	0.0428723	0.109796	0.0508085
hsa00280 Valine, leucine and isoleucine degradation	1.4496	0.00797658	42	0.059535	0.0913171	0.0644316	0.0911488
hsa00561 Glycerolipid metabolism	1.4084	0.00917672	53	0.0531395	0.0781027	0.0556602	0.167121
hsa00512 O-Glycan biosynthesis	1.42244	0.00938609	30	0.0964798	0.07479	0.107302	0.0514153

## Sheet: GO
8 hr BMP6 vs 0 hr BMP6 (at 8 hr)
GeneSet	stat.mean	P.erlang	set.size	8hTrt_8hCult1	8hTrt_8hCult2
GO:0016491 oxidoreductase activity	-2.1375	0.00247291	396	0.0204822	0.0130889
GO:0043565 sequence-specific DNA binding	1.93607	0.00538931	415	0.0537231	0.0120211
GO:0005096 GTPase activator activity	-1.85303	0.00815124	145	0.0234835	0.0440879
GO:0007399 nervous system development	1.84261	0.00849316	292	0.0317926	0.0341356
GO:0016481 negative regulation of transcription	1.84464	0.00867704	91	0.030925	0.0359659
GO:0005159 insulin-like growth factor receptor binding	1.77213	0.0153165	10	0.0329278	0.0650996
GO:0042981 regulation of apoptosis	-1.69075	0.0153215	90	0.0441701	0.0485487
GO:0007219 Notch signaling pathway	1.58834	0.0226083	38	0.0665055	0.0508137
GO:0005516 calmodulin binding	-1.57368	0.0227014	130	0.0670197	0.050668
GO:0001501 skeletal development	1.54442	0.0240466	99	0.101432	0.0358249
24 hr BMP6 vs 8 hr BMP6 (at 24 hr)
GeneSet	stat.mean	P.erlang	set.size	24hTrt_24hCult1	24hTrt_24hCult2
GO:0007156 homophilic cell adhesion	4.19583	7.30907e-09	135	6.10716e-05	5.23452e-06
GO:0016491 oxidoreductase activity	-3.95281	3.43421e-08	396	1.08618e-05	0.000148837
GO:0006118 electron transport	-2.66769	0.000182435	284	0.0062658	0.00240578
GO:0007155 cell adhesion	2.28215	0.0012176	489	0.0214519	0.0056675
GO:0007399 nervous system development	2.27931	0.00131435	292	0.0115432	0.0114667
GO:0006412 translation	-2.17583	0.00209034	191	0.00970507	0.0228831
GO:0006897 endocytosis	2.13764	0.00214172	90	0.00413589	0.0551756
GO:0008652 amino acid biosynthetic process	-2.24178	0.0022718	19	0.0147851	0.0164878
GO:0009055 electron carrier activity	-1.93348	0.00526568	89	0.00874282	0.0719461
GO:0009653 anatomical structure morphogenesis	1.91209	0.00665173	101	0.0287332	0.0285611
GO:0043565 sequence-specific DNA binding	1.82039	0.009036	415	0.0489542	0.023802
GO:0030528 transcription regulator activity	1.80961	0.00989248	97	0.0367449	0.0351886
GO:0004674 protein serine/threonine kinase activity	1.63899	0.00999534	381	0.00571317	0.229029
GO:0007219 Notch signaling pathway	1.77194	0.0119217	38	0.0311086	0.0515388
GO:0001649 osteoblast differentiation	1.71122	0.0186723	10	0.0426012	0.0633909
96 hr BMP6 vs 24 hr BMP6 (at 96 hr)
GeneSet	stat.mean	P.erlang	set.size	96hTrt_96hCult1	96hTrt_96hCult2
GO:0006955 immune response	-2.77268	6.32658e-05	377	0.000208244	0.0229247
GO:0001501 skeletal development	2.77978	9.82835e-05	99	0.000784752	0.00980352
GO:0007156 homophilic cell adhesion	1.25675	0.00124929	135	0.877142	0.000142621
GO:0008284 positive regulation of cell proliferation	2.26966	0.00134068	142	0.00583969	0.0231714
GO:0008083 growth factor activity	2.20674	0.00177998	137	0.00671911	0.0276178
GO:0016055 Wnt receptor signaling pathway	2.18067	0.00196292	73	0.00518206	0.0399451
GO:0050896 response to stimulus	-1.90772	0.00326626	225	0.00210329	0.174262
GO:0000074 regulation of progression through cell cycle	1.93492	0.0056989	207	0.0153995	0.0446864
GO:0006950 response to stress	1.93533	0.00618336	66	0.0226324	0.0333643
GO:0008009 chemokine activity	-1.81633	0.0068181	46	0.00567265	0.148804
GO:0005159 insulin-like growth factor receptor binding	2.01795	0.00691128	10	0.0379168	0.0226099
GO:0006897 endocytosis	1.77115	0.00819047	90	0.0074152	0.140394
GO:0003779 actin binding	1.72392	0.00890135	239	0.00701705	0.163216
GO:0008430 selenium binding	1.83058	0.0100187	29	0.0332267	0.0394864
GO:0007399 nervous system development	1.75843	0.0112639	292	0.0629171	0.0238665
GO:0007584 response to nutrient	1.77133	0.0136853	15	0.0316025	0.059517
GO:0005244 voltage-gated ion channel activity	-1.60374	0.0151004	144	0.0122041	0.172766
GO:0001503 ossification	1.66503	0.0171892	43	0.0384069	0.0638364
GO:0001584 rhodopsin-like receptor activity	-1.52276	0.0185636	230	0.012697	0.211245
96 or 24 hr BMP6 vs 8 or 0 hr BMP6 (at 10 d)
GeneSet	stat.mean	P.erlang	set.size	24hTrt_10dCult1	96hTrt_10dCult1	24hTrt_10dCult2	96hTrt_10dCult2
GO:0006955 immune response	-2.66619	2.696e-07	377	0.0153895	0.0128904	0.00540734	0.000110472
GO:0005201 extracellular matrix structural constituent	-2.19769	2.33753e-05	76	0.00216768	0.00388923	0.14072	0.0180339
GO:0005615 extracellular space	-2.11348	2.83362e-05	434	0.0554773	0.00970107	0.12482	0.000400578
GO:0005520 insulin-like growth factor binding	-2.15379	7.12467e-05	22	0.0031746	0.00930509	0.0837865	0.0328763
GO:0008009 chemokine activity	-2.01858	0.00018276	46	0.0214066	0.0651161	0.0156572	0.0117251
GO:0008544 epidermis development	-1.96682	0.000260132	70	0.0417134	0.0165112	0.0427137	0.0134241
GO:0005159 insulin-like growth factor receptor binding	1.97298	0.000430738	10	0.18394	0.0236971	0.0237756	0.0071171
GO:0005882 intermediate filament	-1.87098	0.000502322	81	0.0430999	0.0206516	0.0646079	0.0155355
GO:0008430 selenium binding	1.86894	0.00064589	29	0.0383883	0.0397697	0.0210331	0.0381115
GO:0008285 negative regulation of cell proliferation	-1.80642	0.000670632	169	0.00751715	0.0816694	0.0505807	0.0413154
GO:0016491 oxidoreductase activity	-1.78359	0.000702463	396	0.145767	0.00971939	0.03536	0.0271462
GO:0007399 nervous system development	1.77849	0.000896306	292	0.0516788	0.0601866	0.0137518	0.0432298
GO:0016874 ligase activity	1.36916	0.00141935	235	0.178168	0.000690705	0.658265	0.0409464
GO:0006695 cholesterol biosynthetic process	-1.62271	0.00163348	22	0.155773	0.00174578	0.103299	0.141358
GO:0006935 chemotaxis	-1.65301	0.00214609	108	0.0524059	0.0922775	0.0506303	0.0230498
GO:0005200 structural constituent of cytoskeleton	-1.63125	0.00236096	81	0.02293	0.0870403	0.0308249	0.103794
GO:0030528 transcription regulator activity	1.64691	0.00238926	97	0.0655416	0.0470187	0.0508454	0.0413873
GO:0016481 negative regulation of transcription	1.57649	0.00289811	91	0.0409651	0.211005	0.0374206	0.0257709
GO:0008015 circulation	-1.58374	0.00304859	49	0.015041	0.148475	0.063701	0.0625981
GO:0009306 protein secretion	-1.64214	0.00330298	14	0.0568584	0.0416811	0.0541338	0.0770826
GO:0008286 insulin receptor signaling pathway	1.58845	0.00367325	24	0.068548	0.0253007	0.106992	0.0612642
GO:0001558 regulation of cell growth	-1.51484	0.00382035	77	0.01273	0.0406897	0.19647	0.117623
GO:0006958 complement activation, classical pathway	-1.58047	0.00401285	23	0.0346823	0.077192	0.0517474	0.0921815
